# Supplementary material for: Porous Biomass Carbon Derived from Clivia miniata Leaves via NaOH Activation for Removal of Dye
Source: Materials (Basel). 2022 Feb 9;15(4):1285. doi: 10.3390/ma15041285 (PMC8880077; doi:10.3390/ma15041285)
Supplement: Supplementary file 1 [file materials-15-01285-s001.zip]

Archive with 1 entries (1 files):
- materials-1546138-supplementary.pdf
